# Supplementary material for: Effects of Increased Housing Space Without Altering Stocking Density on Body Weight, Stress, and Gut Microbiome in Broiler Chickens
Source: Animals (Basel). 2025 Feb 5;15(3):441. doi: 10.3390/ani15030441 (PMC11816066; doi:10.3390/ani15030441)
Supplement: Supplementary file 1 [file animals-15-00441-s001.zip]

Archive with 1 entries (1 files):
- animals-3444433-supplementary.pdf
